# Supplementary material for: Exploring Facility Revisit Intentions Among the Kidney Dialysis Patient’s Attendance: Evidence from a Cross-Sectional Study in Dhaka, Bangladesh
Source: Int J Environ Res Public Health. 2026 Jun 7;23(6):769. doi: 10.3390/ijerph23060769 (PMC13299428; doi:10.3390/ijerph23060769)
Supplement: Supplementary file 1 [file ijerph-23-00769-s001.zip]

Archive with 1 entries (1 files):
- ijerph-4194935-supplementary.pdf
